# Supplementary material for: Can Pharmaceutical Excipients Threaten the Aquatic Environment? A Risk Assessment Based on the Microtox® Biotest
Source: Molecules. 2023 Sep 13;28(18):6590. doi: 10.3390/molecules28186590 (PMC10535389; doi:10.3390/molecules28186590)
Supplement: Supplementary file 1 [file molecules-28-06590-s001.zip]

Archive with 1 entries (1 files):
- molecules-2580186-supplementary.pdf
